# Supplementary material for: BRAF V600E mutation and 9p21: CDKN2A/B and MTAP co-deletions - Markers in the clinical stratification of pediatric gliomas
Source: BMC Cancer. 2018 Dec 17;18:1259. doi: 10.1186/s12885-018-5120-0 (PMC6296141; doi:10.1186/s12885-018-5120-0)
Supplement: Supplementary file 3 — Excel files of TaqMan experiments for the CDKN2A and MTAP genes. (XLSX 127 kb) [file 12885_2018_5120_MOESM3_ESM.xlsx]

## Sheet: TaqMan
Well Position	Sample Name	Target Name	CT
A1	1-cDNA	ABL1	24.4951
A2	2-cDNA	ABL1	25.2202
A3	3-cDNA	ABL1	24.3861
A4	4-cDNA	ABL1	24.6662
A5	5-cDNA	ABL1	24.2841
A6	6-cDNA	ABL1	28.1109
A7	7-cDNA	ABL1	26.2167
A8	8-cDNA	ABL1	26.3842
A9	9-cDNA	ABL1	24.0598
B1	1-cDNA	ABL1	24.461
B2	2-cDNA	ABL1	25.6245
B3	3-cDNA	ABL1	24.5408
B4	4-cDNA	ABL1	24.9059
B5	5-cDNA	ABL1	24.1791
B6	6-cDNA	ABL1	28.1174
B7	7-cDNA	ABL1	26.2189
B8	8-cDNA	ABL1	26.2931
B9	9-cDNA	ABL1	24.0644
C1	1-cDNA	ABL1	24.4919
C2	2-cDNA	ABL1	25.5485
C3	3-cDNA	ABL1	24.6341
C4	4-cDNA	ABL1	25.0728
C5	5-cDNA	ABL1	24.539
C6	6-cDNA	ABL1	28.1917
C7	7-cDNA	ABL1	26.2284
C8	8-cDNA	ABL1	26.3749
C9	9-cDNA	ABL1	24.2363
D1	1-cDNA	CDKN2A	25.1883
D2	2-cDNA	CDKN2A	24.8302
D3	3-cDNA	CDKN2A	22.8678
D4	4-cDNA	CDKN2A	29.8896
D5	5-cDNA	CDKN2A	30.2001
D6	6-cDNA	CDKN2A	34.5316
D7	7-cDNA	CDKN2A	26.2713
D8	8-cDNA	CDKN2A	28.2704
D9	9-cDNA	CDKN2A	24.9624
E1	1-cDNA	CDKN2A	25.5015
E2	2-cDNA	CDKN2A	24.9402
E3	3-cDNA	CDKN2A	22.8041
E4	4-cDNA	CDKN2A	30.186
E5	5-cDNA	CDKN2A	30.2406
E6	6-cDNA	CDKN2A	34.1043
E7	7-cDNA	CDKN2A	26.2876
E8	8-cDNA	CDKN2A	28.5727
E9	9-cDNA	CDKN2A	24.9652
F1	1-cDNA	CDKN2A	25.5777
F2	2-cDNA	CDKN2A	24.8883
F3	3-cDNA	CDKN2A	22.7821
F4	4-cDNA	CDKN2A	29.9157
F5	5-cDNA	CDKN2A	30.4791
F6	6-cDNA	CDKN2A	33.774
F7	7-cDNA	CDKN2A	26.2541
F8	8-cDNA	CDKN2A	28.4035
F9	9-cDNA	CDKN2A	25
F10	9-cDNA	MTAP	25.1771
F11	9-cDNA	MTAP	24.9294
F12	9-cDNA	MTAP	24.9033
G1	1-cDNA	MTAP	24.5091
G2	1-cDNA	MTAP	24.565
G3	1-cDNA	MTAP	24.9149
G4	3-cDNA	MTAP	25.2346
G5	3-cDNA	MTAP	25.5639
G6	3-cDNA	MTAP	25.5824
G7	5-cDNA	MTAP	27.019
G8	5-cDNA	MTAP	27.0206
G9	5-cDNA	MTAP	26.9211
G10	7-cDNA	MTAP	26.408
G11	7-cDNA	MTAP	26.4854
G12	7-cDNA	MTAP	26.4039
H1	2-cDNA	MTAP	25.1865
H2	2-cDNA	MTAP	25.2566
H3	2-cDNA	MTAP	25.2925
H4	4-cDNA	MTAP	28.5574
H5	4-cDNA	MTAP	28.5726
H6	4-cDNA	MTAP	28.3284
H7	6-cDNA	MTAP	32.1955
H8	6-cDNA	MTAP	31.9077
H9	6-cDNA	MTAP	32.6602
H10	8-cDNA	MTAP	26.8366
H11	8-cDNA	MTAP	26.7614
H12	8-cDNA	MTAP	26.8123

## Sheet: Curvas padrão
Addtional File 2 : Excell Files of the qPCR experiments for the CDKN2A and MTAP genes performed in Low a High-Grade Pediatric Gliomas
Gene Fusão: ABL1			Cth=0,1
Plasmídeo
Well		Mean (Ct)	StD	input	log input	Mean (Ct)
B1	21.0264	21.0264	#DIV/0!	1	0	21.0264
B2
B3
B4	22.7526	22.7841	0.0445462	0.1	-1	22.7841
B5	22.8156
B6
B7	23.8628	23.8904	0.0390597	0.05	-1.30103	23.8904
B8	23.918
B9
B10	26.2846	26.2218	0.0887431	0.01	-2	26.2218
B11	26.1591
B12
B13	27.3579	27.3043	0.0758387	0.005	-2.30103	27.3043
B14	27.2507
B15
B16	29.5275	29.5848	0.0809786	0.001	-3	29.5848
B17	29.642
B18
B19	33.1426	33.0563	0.122098	0.0001	-4	33.0563
B20	32.9699
B21
B22	37.4197	36.7023	1.01452	1e-05	-5	36.7023
B23	35.985
B24
Gene Fusão: CDKN2A			Cth=0,1
Plasmídeo
Well		Mean (Ct)	StD	input	log input	Mean (Ct)
B1	20.9025	20.9025	#DIV/0!	1	0	20.9025
B2
B3
B4	23.0014	22.5857	0.587902	0.1	-1	22.5857
B5	22.17
B6
B7	24.2052	24.2237	0.0261742	0.05	-1.30103	24.2237
B8	24.2422
B9
B10	26.511	26.4808	0.0427699	0.01	-2	26.4808
B11	26.4505
B12
B13	27.6093	27.5914	0.0254001	0.005	-2.30103	27.5914
B14	27.5734
B15
B16	29.9266	29.8961	0.0431125	0.001	-3	29.8961
B17	29.8657
B18
B19	33.4923	33.214	0.393542	0.0001	-4	33.214
B20	32.9358
B21
B22	37.341	36.7297	0.864549	1e-05	-5	36.7297
B23	36.1183
B24
Gene Fusão: MTAP			Cth=0,1
Plasmídeo
Well		Mean (Ct)	StD	input	log input	Mean (Ct)
B1	18.2602	18.2602	#DIV/0!	1	0	18.2602
B2
B3
B4	21.3552	21.3496	0.00802611	0.1	-1	21.3496
B5	21.3439
B6
B7	22.3891	22.3998	0.015185	0.05	-1.30103	22.3998
B8	22.4106
B9
B10	24.6459	24.6459	5.66454e-05	0.01	-2	24.6459
B11	24.6459
B12
B13	26.4956	26.0688	0.603509	0.005	-2.30103	26.0688
B14	25.6421
B15
B16	27.9769	27.9587	0.0257264	0.001	-3	27.9587
B17	27.9405
B18
B19	31.2447	31.2944	0.0703589	0.0001	-4	31.2944
B20	31.3442
B21
B22	34.2356	34.209	0.0375586	1e-05	-5	34.209
B23	34.1825
B24

## Sheet: Amostras
					Addtional File 2 : Excell Files of the qPCR experiments for the CDKN2A and MTAP genes performed in Low a High-Grade Pediatric Gliomas
				y=mx + b
Cth=0,1
Control Gene: ABL1			Eq. Recta	y=-3,2428x + 20,031			R2=0,9913
Samples:
Name	Number	data (ct)	Mean (Ct)	StD	log input	Copy Nº	Efficiency (10^(-1/slope)	ΔCt Relative to CN1	ΔCt Relative to CN2	ΔCt Relative to CN3	ΔCt Relative to CN1/2/3
	1-LGG64	24.4951	24.4827	0.0188467	4.35857	22833.5	2.03411	3.43688	3.76763	0.773072	2.15518
		24.461
		24.4919
	2-LGG73	25.2202	25.4644	0.214834	4.08276	12099.3		1.71166	1.87638	0.385011	1.07334
		25.6245
		25.5485
	3-LGG74	24.3861	24.5204	0.125248	4.34798	22283.5		3.34613	3.66814	0.752658	2.09827
		24.5408
		24.6341
	4-HHG3	24.6662	24.8816	0.20437	4.24649	17639.8		2.58905	2.8382	0.582366	1.62353
		24.9059
		25.0728
	5-HGG18	24.2841	24.3341	0.185092	4.40032	25137.4		3.81936	4.18691	0.859104	2.39502
		24.1791
		24.539
	6-HGG23	28.1109	28.14	0.0448487	3.33108	2143.31		0.256053	0.280694	0.057595	0.160564
		28.1174
		28.1917
	7-CN1	26.2167	26.2213	0.00618762	3.87011	7415.01
		26.2189
		26.2284
	8-CN2	26.3842	26.3507	0.0501363	3.83376	6819.6		Mean CN1/2/3
		26.2931
		26.3749
	9-CN3	24.0598	24.1202	0.100613	4.46041	28867.3		25.5641
		24.0644
		24.2363
Target gene: CDKN2A			Eq. Recta	y= 3,2783x + 20,08			R2=0,9932
Samples:
Name	Number	data (ct)	Mean (Ct)	StD	log input	Copy Nº	Efficiency (10^(-1/slope)	ΔCt Relative to CN1	ΔCt Relative to CN2	ΔCt Relative to CN3	ΔCt Relative to CN1/2/3	FOLD diference (Relative to CN1)	FOLD diference (Relative to CN2)	FOLD diference (Relative to CN3)	FOLD diference (Mean CN1/2/3)
	1-LGG64	25.1883	25.4225	0.206336	4.37365	23640.3	2.01853	1.81475	8.18435	0.730728	2.21404	0.528021	2.17228	0.945227	1.02731
		25.5015			11.5735
		25.5777			11.5735
	2-LGG73	24.8302	24.8862	0.055066	4.52731	33675.2		2.64484	11.928	1.06498	3.22678	1.54519	6.35692	2.76609	3.0063
		24.9402			11.5735
		24.8883			11.5735
	3-LGG74	22.8678	22.818	0.0445063	5.11991	131798		11.3054	50.9861	4.55223	13.7928	3.37864	13.8997	6.0482	6.57342
		22.8041			11.5735
		22.7821			11.5735
	4-HHG3	29.8896	29.9971	0.164136	3.06292	1155.91		0.0730137	0.329285	0.0293998	0.0890786	0.0282009	0.116019	0.0504833	0.0548673
		30.186			11.5735
		29.9157			11.5735
	5-HGG18	30.2001	30.3066	0.150746	2.97425	942.434		0.0587494	0.264955	0.0236561	0.0716758	0.015382	0.0632817	0.0275358	0.029927
		30.2406			11.5735
		30.4791			11.5735
	6-HGG23	34.5316	34.1366	0.379849	1.87684	75.3074		0.0039874	0.0179828	0.00160557	0.00486474	0.0155726	0.0640657	0.0278769	0.0302977
		34.1043			11.5735
		33.774			11.5735
	7-CN1	26.2713	26.271	0.0167747	4.13054	13506.5
		26.2876			11.5735
		26.2541			11.5735
	8-CN2	28.2704	28.4156	0.151509	3.51607	3281.51		Mean CN1/2/3
		28.5727			11.5735
		28.4035			11.5735
	9-CN3	24.9624	24.9759	0.0209498	4.50163	31741.6		26.5541
		24.9652			11.5735
		25			11.5735
Target gene: MTAP			Eq. Recta	y= 3,226x + 18,272			R2=0,9984
Samples:
Name	Number	data (ct)	Mean (Ct)	StD	log input	Copy Nº	Efficiency (10^(-1/slope)	ΔCt Relative to CN1	ΔCt Relative to CN2	ΔCt Relative to CN3	ΔCt Relative to CN1/2/3	FOLD diference (Relative to CN1)	FOLD diference (Relative to CN2)	FOLD diference (Relative to CN3)	FOLD diference (Mean CN1/2/3)
	1-LGG64	24.5091	24.663	0.219945	4.59126	39017.9	2.04165	3.5357	4.60772	1.27488	2.7488	1.02875	1.22298	1.64911	1.27544
		24.565			11.5735
		24.9149			11.5735
	2-LGG73	25.1865	25.2452	0.0538898	4.42446	26574.1		2.33353	3.04106	0.84141	1.81419	1.36331	1.6207	2.18542	1.69022
		25.2566			11.5735
		25.2925			11.5735
	3-LGG74	25.2346	25.4603	0.195678	4.36283	23058.3		2.00141	2.60824	0.721656	1.55598	0.598127	0.711051	0.958809	0.741553
		25.5639			11.5735
		25.5824			11.5735
	4-HHG3	28.5574	28.4861	0.136773	3.49585	3132.2		0.230878	0.30088	0.0832487	0.179495	0.0891749	0.106011	0.142949	0.110558
		28.5726			11.5735
		28.3284			11.5735
	5-HGG18	27.019	26.9869	0.0570055	3.92542	8422		0.673156	0.877256	0.242722	0.52334	0.176248	0.209523	0.28253	0.218511
		27.0206			11.5735
		26.9211			11.5735
	6-HGG23	32.1955	32.2545	0.379712	2.41612	260.687		0.0156769	0.0204301	0.00565267	0.0121879	0.0612251	0.0727842	0.098145	0.0759064
		31.9077			11.5735
		32.6602			11.5735
	7-CN1	26.408	26.4324	0.0459299	4.08429	12142.1
		26.4854			11.5735
		26.4039			11.5735
	8-CN2	26.8366	26.8034	0.038399	3.97799	9505.72		Mean CN1/2/3
		26.7614			11.5735
		26.8123			11.5735
	9-CN3	25.1771	25.0033	0.151081	4.49378	31172.8		26.0797
		24.9294			11.5735
		24.9033			11.5735

## Sheet: gráfico
Addtional File 2 : Excell Files of the qPCR experiments for the CDKN2A and MTAP genes performed in Low a High-Grade Pediatric Gliomas
	CDKN2A relative CN1	CDKN2A relative CN2	CDKN2A relative CN3	CDKN2A mean CN1/2/3	MTAP relative CN1	MTAP relative CN2	MTAP relative CN3	MTAP mean CN1/2/3
1-LGG64	0.528021	2.17228	0.945227	1.02731	1.02875	1.22298	1.64911	1.27544
2-LGG73	1.54519	6.35692	2.76609	3.0063	1.36331	1.6207	2.18542	1.69022
3-LGG74	3.37864	13.8997	6.0482	6.57342	0.598127	0.711051	0.958809	0.741553
4-HHG3	0.0282009	0.116019	0.0504833	0.0548673	0.0891749	0.106011	0.142949	0.110558
5-HGG18	0.015382	0.0632817	0.0275358	0.029927	0.176248	0.209523	0.28253	0.218511
6-HGG23	0.0155726	0.0640657	0.0278769	0.0302977	0.0612251	0.0727842	0.098145	0.0759064
Graphical Legend:
	CN- Control Non-neoplasic brain tissue
	LGG- Low-Grade Glioma
	HGG- High-Grade Giloma
